# Supplementary material for: An agent-based nested model integrating within-host and between-host mechanisms to predict an epidemic
Source: PLoS One. 2023 Dec 15;18(12):e0295954. doi: 10.1371/journal.pone.0295954 (PMC10723725; doi:10.1371/journal.pone.0295954)
Supplement: S1 File — (CPP) [file pone.0295954.s006.cpp]

#include "Agent.h"

void Agent::initialize_agent(int N) {
	B = std::vector<double>(N, 0);
	I_period = std::vector<int>(N, 0);
	state = std::vector<int>(N, (int)State::S);
}
