# Supplementary material for: An agent-based nested model integrating within-host and between-host mechanisms to predict an epidemic
Source: PLoS One. 2023 Dec 15;18(12):e0295954. doi: 10.1371/journal.pone.0295954 (PMC10723725; doi:10.1371/journal.pone.0295954)
Supplement: S2 File — (H) [file pone.0295954.s007.h]

#ifndef AGENT_H
#define AGENT_H
#include <vector>
#include "NameDefinition.h"

class Agent {
public:
	std::vector<double> B;
	std::vector<int> I_period;
	std::vector<int> state;
	void initialize_agent(int N);
private:
};

#endif // !AGENT_H
