# Supplementary material for: An agent-based nested model integrating within-host and between-host mechanisms to predict an epidemic
Source: PLoS One. 2023 Dec 15;18(12):e0295954. doi: 10.1371/journal.pone.0295954 (PMC10723725; doi:10.1371/journal.pone.0295954)
Supplement: S3 File — (CPP) [file pone.0295954.s008.cpp]

#include "Calculation.h"

Calculation::Calculation(int N, int Io, double Ro, int time_span, double t_active, int filenumber) {
	episode = 1;
	this->N = N;
	this->Io = Io;
	this->Ro = Ro;
	this->time_span = time_span;
	this->t_active = t_active;
	input_virus(virus, t_Vmax);
	this->filenumber = filenumber;
}

void Calculation::flow(){
	std::string filename = "./Result/" + to_string(filenumber) + ".dat";
	std::string filename_I = "./Result/" + to_string(filenumber) + "_I.dat";
	std::string filename_time = "./Result/" + to_string(filenumber) + "_time.dat";
	std::ofstream ofs(filename, std::ios::app);
	std::ofstream ofs_I(filename_I, std::ios::app);
	std::ofstream ofs_time(filename_time, std::ios::app);
	for(int t = 0; t < (int)n.size(); ++t) {
		int NNN = filenumber + t * 100;
		std::vector<Peak> temp;
		Infection* Inf = new Infection(N, Io, Ro, time_span, t_active, t_Vmax, virus, NNN);
		temp = Inf->calculate_Bmax_Ipeak();
		delete Inf;
		{
			for(int q = 0; q < (int)temp.size(); ++q){
				ofs << temp[q].R;
				if(q != ((int)temp.size() - 1)) ofs << ",";
				else ofs << std::endl;
				ofs_I << temp[q].I;
				if(q != ((int)temp.size() - 1)) ofs_I << ",";
				else ofs_I << std::endl;
				ofs_time << temp[q].time;
				if(q != ((int)temp.size() - 1)) ofs_time << ",";
				else ofs_time << std::endl;
			}
		}
	}
	ofs.close();
	ofs_I.close();
	ofs_time.close();
}
