# Supplementary material for: An agent-based nested model integrating within-host and between-host mechanisms to predict an epidemic
Source: PLoS One. 2023 Dec 15;18(12):e0295954. doi: 10.1371/journal.pone.0295954 (PMC10723725; doi:10.1371/journal.pone.0295954)
Supplement: S4 File — (H) [file pone.0295954.s009.h]

#ifndef CALCULATION_H
#define CALCULATION_H
#include "Infection.h"

class Calculation {
public:
    Calculation(int D_hor, int D_ver, int N, int Io, double Ro, int time_span, double t_active, int filenumber);
    void flow();
	void time_EV();
private:
    int episode;
    int N;
    int Io;
    double Ro;
	int time_span;
	double t_active;
	int t_Vmax;
	std::vector<double> virus;
	int filenumber;
	std::vector<int> n;
};

#endif // !CALCULATION_H
