# Supplementary material for: An agent-based nested model integrating within-host and between-host mechanisms to predict an epidemic
Source: PLoS One. 2023 Dec 15;18(12):e0295954. doi: 10.1371/journal.pone.0295954 (PMC10723725; doi:10.1371/journal.pone.0295954)
Supplement: S5 File — (CPP) [file pone.0295954.s010.cpp]

#include "Data_in.h"

void input_virus(std::vector<double>& virus, int& t_Vmax) {
	virus = std::vector<double>();
	double Vmax = 0;
	t_Vmax = 0;
	std::string file_name = "./TEIV_t7000.dat";
	std::ifstream ifs(file_name);
	if (!ifs) {
		std::cout << "Can not open " << file_name << std::endl;
		exit(0);
	}
	int count = 0;
	std::string str;
	while (std::getline(ifs, str)) {
		std::string figure = "";
		bool fg = false;
		for (int i = 0; i < (int)str.size(); ++i) {
			if (fg) figure += str[i];
			if (str[i] == ',') fg = true;
		}
		double V = std::stod(figure);
		if (Vmax < V) {
			Vmax = V;
			t_Vmax = count;
		}
		virus.emplace_back(V);
		count++;
	}
}
