# Supplementary material for: An agent-based nested model integrating within-host and between-host mechanisms to predict an epidemic
Source: PLoS One. 2023 Dec 15;18(12):e0295954. doi: 10.1371/journal.pone.0295954 (PMC10723725; doi:10.1371/journal.pone.0295954)
Supplement: S6 File — (H) [file pone.0295954.s011.h]

#ifndef DATA_IN_H
#define DATA_IN_H
#include <fstream>
#include <iostream>
#include <vector>
#include <sstream>
#include <stdlib.h>
#include <string>

void input_virus(std::vector<double>& virus, int& t_Vmax);

#endif // !DATA_IN_H
