# Supplementary material for: An agent-based nested model integrating within-host and between-host mechanisms to predict an epidemic
Source: PLoS One. 2023 Dec 15;18(12):e0295954. doi: 10.1371/journal.pone.0295954 (PMC10723725; doi:10.1371/journal.pone.0295954)
Supplement: S7 File — (CPP) [file pone.0295954.s012.cpp]

#include "Infection.h"

Infection::Infection(int N, int Io, double Ro, int time_span, double t_active, int t_Vmax, std::vector<double> virus, int NNN) {
	this->N = N;
	param.Io = Io;
	param.Ro = Ro;
	param.r_days = 7.0;
	param.time_span = time_span;
	param.t_active = t_active;
	param.t_latent = 0;
	param.t_incubation = 3.0;
	this->t_Vmax = t_Vmax;
	this->t_Vmin = int(param.t_latent * time_span);
	infor.virus = virus;
	random = new Random(NNN);
}

Infection::~Infection(){
	delete random;
}

std::vector<Peak> Infection::calculate_Bmax_Ipeak(){
	std::vector<double> std_B, std_a;
	std::string F = "./r7/Bmax_a_K9999_Ro2.5_r7.csv";
	std::ifstream ifs(F);
	if(!ifs){
		std::cout << "Can not open " << F << std::endl;
		exit(0);
	}
	double B, a;
	char c;
	std::string str;
	while(std::getline(ifs, str)){
		ifs >> B >> c >> a;
		std_B.emplace_back(B);
		std_a.emplace_back(a);
	}
	std::vector<Peak> vec;
	for(int i = 0; i < (int)std_a.size() - 1; ++i){
		Bmax = std_B[i];
		param.a = std_a[i];
		initialize_infection();
		while(infor.number.E > 0 or infor.number.I > 0) change_state();
		Peak temp;
		temp.R = double(infor.number.R) / N; 
		temp.I = double(infor.max.I) / N;
		temp.time = infor.peak_t;
		vec.emplace_back(temp);
	}
	return vec;
};

std::vector<double> Infection::calculate_Bmax_FES(){
	std::vector<double> std_B, std_a;
	std::string F = "./r7/Bmax_a_K9999_Ro2.5.csv";
	std::ifstream ifs(F);
	if(!ifs){
		std::cout << "Can not open " << F << std::endl;
		exit(0);
	}
	double B, a;
	char c;
	std::string str;
	while(std::getline(ifs, str)){
		ifs >> B >> c >> a;
		std_B.emplace_back(B);
		std_a.emplace_back(a);
	}
	std::vector<double> vec;
	for(int i = 0; i < (int)std_a.size() - 1; ++i){
		Bmax = std_B[i];
		param.a = std_a[i];
		initialize_infection();
		while(infor.number.E > 0 or infor.number.I > 0) change_state();
		double R = (double)infor.number.R / N;
		vec.emplace_back(R);
	}
	return vec;
};

void Infection::initialize_infection() {
	agent.initialize_agent(N);
	infor.initialize_information(N);
	for (int i = 0; i < param.Io; ++i) {
		if (infor.S_list.size() == 0) break;
		int size = infor.S_list.size() - 1;
		int xsize = random->random(size);
		int number = infor.S_list[xsize];
		std::iter_swap(infor.S_list.begin() + xsize, infor.S_list.end() - 1);
		infor.S_list.pop_back();
		infor.I_list.emplace_back(number);
		agent.state[number] = State::I;
		agent.B[number] = define_B(0);
		infor.total_B += agent.B[number];
		infor.number.S--;
		infor.number.I++;
	}
}

void Infection::change_state() {
	infor.global_t += 1.0 / param.time_span;
	SIR();
	if (infor.max.I < infor.number.I) {
		infor.max.I = infor.number.I;
		infor.peak_t = infor.global_t;
	}
}

void Infection::SIR(){
	double new_total_B = 0;
	std::vector<int> new_I_list;
	if((int)infor.S_list.size() > 0){
		for(int i = 0; i < (int)infor.S_list.size();){
			double rn = random->random(1.0);
			double p_StoI = infor.total_B / param.time_span;
			if(rn <  p_StoI) {
				int num = infor.S_list[i];
				std::iter_swap(infor.S_list.begin() + i, infor.S_list.end() - 1);
				infor.S_list.pop_back();
				new_I_list.emplace_back(num);
				agent.state[num] = State::I;
				agent.B[num] = define_B(0);
				new_total_B += agent.B[num];
				infor.number.S--;
				infor.number.I++;
			}
			else ++i;
		}
	}
	if((int)infor.I_list.size() > 0){
		for(int i = 0; i < (int)infor.I_list.size();){
			int num = infor.I_list[i];
			agent.I_period[num] += int(pow(10, 3.0) / param.time_span);
			if(agent.I_period[num] >= int(param.r_days * pow(10, 3.0))) {
				std::iter_swap(infor.I_list.begin() + i, infor.I_list.end() - 1);
				infor.I_list.pop_back();
				agent.state[num] = State::R;
				agent.B[num] = 0;
				infor.number.I--;
				infor.number.R++;
			}
			else {
				new_I_list.emplace_back(num);
				agent.B[num] = define_B(agent.I_period[num]);
				new_total_B += agent.B[num];
				++i;
			}
		}
	}
	infor.I_list = new_I_list;
	infor.total_B = new_total_B;
}

void Infection::SIR_r_stochastic(){
	double new_total_B = 0;
	std::vector<int> new_I_list;
	if((int)infor.S_list.size() > 0){
		for(int i = 0; i < (int)infor.S_list.size();){
			double rn = random->random(1.0);
			double p_StoI = infor.total_B / param.time_span;
			if(rn <  p_StoI) {
				int num = infor.S_list[i];
				std::iter_swap(infor.S_list.begin() + i, infor.S_list.end() - 1);
				infor.S_list.pop_back();
				new_I_list.emplace_back(num);
				agent.state[num] = State::I;
				agent.B[num] = define_B(0);
				new_total_B += agent.B[num];
				infor.number.S--;
				infor.number.I++;
			}
			else ++i;
		}
	}
	if((int)infor.I_list.size() > 0){
		for(int i = 0; i < (int)infor.I_list.size();){
			double rn = random->random(1.0);
			double p_ItoR = (1.0 / param.r_days) / param.time_span;
			int num = infor.I_list[i];
			agent.I_period[num] += int(pow(10, 3.0) / param.time_span);
			if(rn < p_ItoR) {
				std::iter_swap(infor.I_list.begin() + i, infor.I_list.end() - 1);
				infor.I_list.pop_back();
				agent.state[num] = State::R;
				agent.B[num] = 0;
				infor.number.I--;
				infor.number.R++;
			}
			else {
				new_I_list.emplace_back(num);
				if(agent.I_period[num] >= int(param.r_days * pow(10, 3.0))) agent.B[num] = 0;
				else agent.B[num] = define_B(agent.I_period[num]);
				new_total_B += agent.B[num];
				++i;
			}
		}
	}
	infor.I_list = new_I_list;
	infor.total_B = new_total_B;
}

double Infection::define_B(int t_Vcur){
	double V = infor.virus[t_Vcur] / infor.virus[t_Vmax];
	double B = Bmax * pow(V,param.a);
	return B;
}
