# Supplementary material for: An agent-based nested model integrating within-host and between-host mechanisms to predict an epidemic
Source: PLoS One. 2023 Dec 15;18(12):e0295954. doi: 10.1371/journal.pone.0295954 (PMC10723725; doi:10.1371/journal.pone.0295954)
Supplement: S8 File — (H) [file pone.0295954.s013.h]

#ifndef INFECTION_H
#define INFECTION_H
#include "Nested_model.h"

class Infection :public Nested_model {
public:
	Infection(int N, int Io, double Ro, int time_span, double t_active, int t_Vmax, std::vector<double> virus, int NNN);
	~Infection();
	double Bmax;
	std::vector<Peak> calculate_Bmax_Ipeak();
	std::vector<double> calculate_Bmax_FES();
	void initialize_infection();
	void change_state();
private:
	void SIR();
	void SIR_r_stochastic();
	double define_B(int t_Vcur);
};

#endif // !INFECTION_H
