# Supplementary material for: An agent-based nested model integrating within-host and between-host mechanisms to predict an epidemic
Source: PLoS One. 2023 Dec 15;18(12):e0295954. doi: 10.1371/journal.pone.0295954 (PMC10723725; doi:10.1371/journal.pone.0295954)
Supplement: S9 File — (H) [file pone.0295954.s014.h]

#ifndef NAMEDEFINITION_H
#define NAMEDEFINITION_H

struct Bifurcation {
	double Flux_IE;
	double R_all;
	double R_IE;
};

struct Peak {
	double R;
	double I;
	double time;
};

struct Number {
	int S;
	int E;
	int I;
	int R;
};

struct State {
	static const int S = 0;
	static const int E = 1;
	static const int I = 2;
	static const int R = 3;
};

struct Parameter {
	double Io;
	double Ro;
	double r_days;
	int time_span;
	double t_latent;
	double t_incubation;
	double a;
	double t_active;
};

#endif // !NAMEDEFINITION_H
