# Supplementary material for: An agent-based nested model integrating within-host and between-host mechanisms to predict an epidemic
Source: PLoS One. 2023 Dec 15;18(12):e0295954. doi: 10.1371/journal.pone.0295954 (PMC10723725; doi:10.1371/journal.pone.0295954)
Supplement: S10 File — (CPP) [file pone.0295954.s015.cpp]

#include "Nested_model.h"

void Information::initialize_information(int N) {
	number.S = N;
	number.E = number.I = number.R = 0;
	max.S = max.E = max.I = max.R = 0;
	global_t = 0;
	peak_t = 0;
	total_B = 0;
	S_list.clear();
	for (int i = 0; i < N; i++) S_list.emplace_back(i);
	E_list.clear();
	I_list.clear();
}
