# Supplementary material for: An agent-based nested model integrating within-host and between-host mechanisms to predict an epidemic
Source: PLoS One. 2023 Dec 15;18(12):e0295954. doi: 10.1371/journal.pone.0295954 (PMC10723725; doi:10.1371/journal.pone.0295954)
Supplement: S11 File — (H) [file pone.0295954.s016.h]

#ifndef NESTED_MODEL_H
#define NESTED_MODEL_H
#include <cmath>
#include <fstream>
#include <iostream>
#include "Agent.h"
#include "Data_in.h"
#include "random.h"
#include "String.h"

class Information {
public:
	Number number;
	Number max;
	double global_t;
	double peak_t;
	double total_B;
	std::vector<int> S_list;
	std::vector<int> E_list;
	std::vector<int> I_list;
	std::vector<double> virus;
	void initialize_information(int N);
};

class Nested_model {
public:
	Agent agent;
	Information infor;
	Parameter param;
	Random* random;
	int N;
	int t_Vmax;
	int t_Vmin;
private:
};

#endif // !NESTED_MODEL_H
