# Supplementary material for: An agent-based nested model integrating within-host and between-host mechanisms to predict an epidemic
Source: PLoS One. 2023 Dec 15;18(12):e0295954. doi: 10.1371/journal.pone.0295954 (PMC10723725; doi:10.1371/journal.pone.0295954)
Supplement: S12 File — (CPP) [file pone.0295954.s017.cpp]

#include "Calculation.h"

int main(int argc, char* argv[]) {
	if(argc == 1) return 0;
	int filenumber = stoi(argv[1]);
	int N, Io, time_span;
	double Ro, t_active;
	std::string F = "./ConditionFile.txt";
	std::ifstream ifs(F);
	if (!ifs) {
		std::cout << "Can not open " << F << std::endl;
		exit(0);
	}
	ifs >> N >> Io >> Ro >> time_span >> t_active;
	ifs.close();
	Calculation result(N, Io, Ro, time_span, t_active, filenumber);
	result.flow();
	return 0;
}
