# Supplementary material for: An agent-based nested model integrating within-host and between-host mechanisms to predict an epidemic
Source: PLoS One. 2023 Dec 15;18(12):e0295954. doi: 10.1371/journal.pone.0295954 (PMC10723725; doi:10.1371/journal.pone.0295954)
Supplement: S13 File — (CPP) [file pone.0295954.s018.cpp]

#include "./String.h"

std::string to_string(int I) {
	std::stringstream ss;
	ss << I;
	return ss.str();
}

std::string to_string(double _D_) {
	std::stringstream ss;
	ss << _D_;
	return ss.str();
}

std::string int_to_string(int I, int decimal) {
	std::stringstream ss;
	ss << std::fixed;
	ss << std::setprecision(decimal) << double(I);
	return ss.str();
}

std::string double_to_string(double _D_, int decimal) {
	std::stringstream ss;
	ss << std::fixed;
	ss << std::setprecision(decimal) << _D_;
	return ss.str();
}

int stoi(std::string str) {
	std::istringstream ss(str);
	int I;
	ss >> I;
	return I;	
}
