# Supplementary material for: An agent-based nested model integrating within-host and between-host mechanisms to predict an epidemic
Source: PLoS One. 2023 Dec 15;18(12):e0295954. doi: 10.1371/journal.pone.0295954 (PMC10723725; doi:10.1371/journal.pone.0295954)
Supplement: S14 File — (H) [file pone.0295954.s019.h]

#ifndef STRING_H
#define STRING_H
#include <iomanip>
#include <string>
#include <sstream>
#include <string.h>

std::string to_string(int I);
std::string to_string(double _D_);
std::string int_to_string(int I, int decimal);
std::string double_to_string(double _D_, int decimal);
int stoi(std::string str);

#endif // STRING_H	
