# Supplementary material for: An agent-based nested model integrating within-host and between-host mechanisms to predict an epidemic
Source: PLoS One. 2023 Dec 15;18(12):e0295954. doi: 10.1371/journal.pone.0295954 (PMC10723725; doi:10.1371/journal.pone.0295954)
Supplement: S16 File — (H) [file pone.0295954.s021.h]

#ifndef RANDOM_H
#define RANDOM_H
#include <stdlib.h>
#include <stdio.h>
#include <svrng.h>
#include <time.h>
#include <cstdlib>
#include <iostream>

class Random {
public:
	Random();
	Random(int complement_seed_number);
	~Random();
	int random(int N);
	int random(int Nmin, int Nmax);
	double random(double D);
private:
	svrng_engine_t *engine;
	int get_rand(int CCC);
};

#endif	//RANDOM_H
